# Supplementary material for: Land Use, anthropogenic disturbance, and riverine features drive patterns of habitat selection by a wintering waterbird in a semi-arid environment
Source: PLoS One. 2018 Nov 7;13(11):e0206222. doi: 10.1371/journal.pone.0206222 (PMC6221299; doi:10.1371/journal.pone.0206222)
Supplement: S1 Data — (ZIP) [file pone.0206222.s002.zip]

Archive with 2 entries (2 files):
- S1 Data/S1 Data.Rdata
- S1 Data/S1 Data.txt
