# Supplementary material for: Land Use, anthropogenic disturbance, and riverine features drive patterns of habitat selection by a wintering waterbird in a semi-arid environment
Source: PLoS One. 2018 Nov 7;13(11):e0206222. doi: 10.1371/journal.pone.0206222 (PMC6221299; doi:10.1371/journal.pone.0206222)
Supplement: S1 Data — (ZIP) [file pone.0206222.s002.zip › S1 Data/S1 Data.txt]

########################################################################
# Datasets used for Sandhill Crane Habitat Selection Analysis 
# sacr.habitat.data.Rdata = contains the following datasets:
# land.data = diurnal period dataset
# rio.data = roosting period dataset for Rio Grande
########################################################################
# Variable Descriptions in Dataset 
# choice.id = choice set or strata ID
# channel.width = channel width (m)
# dist.bridge = distance to bridge (m)
# land.use = land-use type
# landhab.dist = distance to diurnal habitat with >= 70% probability of use
# land.own = land ownership
# ptt.id = individual ID
# resp = response variable (1 = used 0 = available)
# sandbar = proportion sandbar
# struct.den.100m = density of human structures 100 m radius
# struct.den.500m = density of human structures 500 m radius
# struct.den.1000m = density of human structures 1000 m radius
# vg.mean.ht.100m = mean channel bank vegetation height 100 m radius
# vg.mean.ht.500m = mean channel bank vegetation height 500 m radius
# vg.mean.ht.1000m = mean channel bank vegetation height 1000 m radius
# water = proportion water
############################################################################
